# Supplementary material for: The Effect of Deficit Irrigation on the Quality Characteristics and Physiological Disorders of Pomegranate Fruits
Source: Plants (Basel). 2025 Feb 26;14(5):720. doi: 10.3390/plants14050720 (PMC11901697; doi:10.3390/plants14050720)
Supplement: Supplementary file 1 [file plants-14-00720-s001.zip]

Archive with 1 entries (1 files):
- plants-3481037-supplementary.pdf
